# Supplementary material for: Dual Emissive Ir(III) Complexes for Photodynamic Therapy and Bioimaging
Source: Pharmaceutics. 2021 Sep 1;13(9):1382. doi: 10.3390/pharmaceutics13091382 (PMC8472790; doi:10.3390/pharmaceutics13091382)
Supplement: Supplementary file 1 [file pharmaceutics-13-01382-s001.zip]

Archive with 1 entries (1 files):
- pharmaceutics-1338408-supplementary.pdf
